# Supplementary material for: Early-Life Exposure to Paraquat Aggravates Sex-Specific and Progressive Abnormal Non-Motor Neurobehavior in Aged Mice
Source: Toxics. 2023 Oct 7;11(10):842. doi: 10.3390/toxics11100842 (PMC10611227; doi:10.3390/toxics11100842)
Supplement: Supplementary file 1 [file toxics-11-00842-s001.zip]

Archive with 1 entries (1 files):
- toxics-2614429-SI.pdf
